# Supplementary material for: Transferrin Receptor Marks a Foxp3-Low Treg-like Inflammatory T Cell Subset Associated with Disease Severity in HAM/TSP
Source: Pathogens. 2026 Apr 21;15(4):450. doi: 10.3390/pathogens15040450 (PMC13118373; doi:10.3390/pathogens15040450)
Supplement: Supplementary file 1 [file pathogens-15-00450-s001.zip]

Archive with 1 entries (1 files):
- pathogens-4206275-supplementary.pdf
